# Supplementary material for: A core phylogeny of Dictyostelia inferred from genomes representative of the eight major and minor taxonomic divisions of the group
Source: BMC Evol Biol. 2016 Nov 17;16:251. doi: 10.1186/s12862-016-0825-7 (PMC5114724; doi:10.1186/s12862-016-0825-7)
Supplement: Additional file 1: — Excel spreadsheet (.xlsx) listing assembly statistics of the six sequenced genomes before and filtering out of contamination with E.coli reads. (XLSX 16 kb) [file 12862_2016_825_MOESM1_ESM.xlsx]

## Sheet: stats_bef_ecoli_cleanup
	A. ellipticum	A. leptosomum	D. polycarpum	D. polycephalum	D. deminutivum	P. violaceum
Max contig length	972231	1148985	772307	489789	825468	441385
Num contigs >100	10089	15384	13602	7775	16818	15863
Total bases in contigs >100	66263527	70259019	66272226	52812403	49458586	25246037
N50 for contigs >100	49636	41003	59838	60731	26670	37909
Contigs >100 in N50	295	371	287	212	349	153
GC contigs >100	54.5	50.8	48.4	39.2	43.9	48.3
nonATGC in contigs >100	105335	221491	155718	206371	264151	66192
Mean length for contigs >100	6567.9	4567	4872.2	6792.6	2940.8	1591.5
Num contigs >1000	3443	4694	3925	4597	4111	802
Total bases in contigs >1000	63113076	64805484	61886528	51105072	43413313	18498012
N50 for contigs >1000	55361	46048	64329	64631	33662	61736
Contigs >1000 in N50	265	308	252	199	247	84
GC contigs >1000	54.3	49.8	48.5	38.9	41.9	51.7
nonATGC in contigs >1000	93706	153209	107005	179466	117479	17673
Mean length for contigs >1000	18330.8	13806	15767.3	11117	10560.3	23064.9

## Sheet: Alignment_to_ecoli
Sample	Nb of reads	Nb mapped reads	% mapped read	Nb properly mapped reads	% properly mapped reads
A. ellipticum	30041208	1395064	0.0464	1316392	0.0438
A. leptosomum	16252928	6444008	0.3965	6364230	0.3916
D. polycarpum	31362052	6076372	0.1937	5989046	0.191
D. polycephalum	40062376	466209	0.0116	456906	0.0114
D. deminutivum	26034142	140248	0.0054	132328	0.0051
P. violaceum	39063794	31497414	0.8063	30624378	0.784

## Sheet: stats_after_ecoli_cleanup
	A. ellipticum	A. leptosomum	D. polycarpum	D. polycephalum	D. deminutivum	P. violaceum
Max contig length	879724	971285	772300	624889	924147	48211
Num contigs >100	10327	28227	14005	7774	13382	8851
Total bases in contigs >100	62160181	57256845	62220117	48621035	45801537	7684145
N50 for contigs >100	45920	4217	52515	56550	31496	1105
Contigs >100 in N50	299	2531	289	205	283	1777
GC contigs >100	54.7	49.5	48.2	38.2	43.4	56.7
nonATGC in contigs >100	105543	363574	160680	205996	217548	46142
Mean length for contigs >100	6019.2	2028.4	4442.7	6254.3	3422.6	868.2
Num contigs >1000	3417	12416	3930	4523	2786	2073
Total bases in contigs >1000	58887676	49093224	57658039	46874241	40959113	4153398
N50 for contigs >1000	49880	5301	58794	59296	37664	1978
Contigs >1000 in N50	265	1664	248	190	213	567
GC contigs >1000	54.5	48.6	48.3	37.8	41.4	57.1
nonATGC in contigs >1000	90982	259649	108748	175694	87643	23895
Mean length for contigs >1000	17233.7	3954	14671.3	10363.5	14701.8	2003.6
